# Supplementary material for: Characterising Pain in Post-COVID-19 Syndrome: An Observational Study of Intensity and Sensitivity
Source: Diagnostics (Basel). 2026 Jun 29;16(13):2023. doi: 10.3390/diagnostics16132023 (PMC13359664; doi:10.3390/diagnostics16132023)
Supplement: Supplementary file 1 [file diagnostics-16-02023-s001.zip]

Archive with 1 entries (1 files):
- diagnostics-4329442-supplementary.pdf
